# Supplementary material for: Bleeding in neonates with severe thrombocytopenia: a retrospective cohort study
Source: BMC Pediatr. 2022 Dec 22;22:730. doi: 10.1186/s12887-022-03802-4 (PMC9773444; doi:10.1186/s12887-022-03802-4)
Supplement: Supplementary file 1 — Additional file 1. [file 12887_2022_3802_MOESM1_ESM.xlsx]

## Sheet: Sheet1
Number	Admission date	Gender (1=Male，2=Female)	GA (day)	Birth weight (g)	Mode of delivery (1=Vaginal delivery，2=Cesarean)	Aids to delivery (1=Yes, 2=No)	Apgar score<7 at 1 min (1=Yes, 2=No)	Aids to delivery (1=Yes，0=No)	Diabetes (1=Yes，0=No)	Preeclampsia (1=Yes，0=No)	ITP (1=Yes，0=No)	PROM>24h (1=Yes，0=No)	SGA (1=Yes，0=No)	Multiple pregnancy (1=Yes，0=No)	The onset of severe thrombocytopenia	Thrombocytopenia resolved (1=Yes，0=No)	The lowest platelet count/×10^9/L	Sepsis (0=No，1=Early onst, 2=Late onset)	Asphyxia (1=Yes，0=No)	PDA (1=Yes，0=No)	BPD (1=Yes，0=No)	NRDS (1=Yes，0=No)	ICI (1=Yes，0=No)	Shock (1=Yes，0=No)	Coagulation disorders (1=Yes，0=No)	Chromosomal disorder (1=Yes，0=No)	NEC (1=Yes，0=No)	Bleeding (1=Yes，0=No)	ECH only (1=Yes，0=No)	ICH only (1=Yes，0=No)	ECH (1=Yes，0=No)	Pulmonary hemorrhage (1=Yes，0=No)	Gastrointesinal hemorrhage (1=Yes，0=No)	ICH (1=Yes，0=No)	Cutaneous bleeding (1=Yes，0=No)	Umbilical bleeding (1=Yes，0=No)	Platelet transfusion/time	Mechanical ventilation (1=Yes，0=No)	Inpatient length of stay/day	Outcomes (0=Death, 1= Alive	Subdural hemorrhage (1=Yes，0=No)	Subarachnoid hemorrhage (1=Yes，0=No)	Solitary (non-cerebellar) parenchymal hemorrhage (1=Yes，0=No)	Cerebellar parenchymal hemorrhage (1=Yes，0=No)	IVH(All Grades) (1=Yes，0=No)	IVH (Ⅲ/Ⅳ) (1=Yes，0=No)
1	2017.01.02	1	259	2500	2	0	0	0	0	1	0	0	0	0	5	0	15	1	0	0	0	0	1	0	1	0	0	1	0	0	1	0	1	1	0	0	0	1	1	0	0	0	0	0	1	0
2	2016.11.10	1	200	1045	2	0	1	0	0	0	0	1	0	0	22	0	8	2	0	0	0	0	0	0	0	0	0	0	0	0	0	0	0	0	0	0	6	1	54	0	0	0	0	0	0	0
3	2016.12.20	1	272	3200	2	0	0	0	0	0	0	0	0	0	4	1	21	1	0	0	0	0	0	0	0	0	0	1	1	0	1	0	0	0	1	0	1	0	14	1	0	0	0	0	0	0
4	2016.12.25	1	255	2150	2	0	0	0	0	0	0	0	0	1	5	1	50	0	0	0	0	0	0	0	0	0	0	0	0	0	0	0	0	0	0	0	0	0	13	1	0	0	0	0	0	0
5	2016.11.20	1	212	1100	2	0	0	0	0	1	0	0	1	0	3	1	50	1	0	1	1	1	0	0	0	0	0	0	0	0	0	0	0	0	0	0	0	0	53	1	0	0	0	0	0	0
6	2016.10.07	1	237	900	2	0	0	0	0	0	0	0	1	1	4	1	42	2	1	1	0	1	0	0	1	0	0	0	0	0	0	0	0	0	0	0	0	1	91	1	0	0	0	0	0	0
7	2017.01.04	1	198	1400	1	0	0	0	0	1	0	0	0	0	67	1	46	2	0	0	1	0	0	0	0	0	0	1	0	1	0	0	0	1	0	0	0	0	18	1	0	0	0	0	1	0
8	2017.01.12	2	277	3700	1	0	0	0	0	0	0	0	0	0	5	1	50	1	0	0	0	0	0	0	0	0	0	1	0	0	1	0	0	1	1	0	0	0	14	1	1	0	0	0	0	0
9	2016.12.25	2	278	2800	1	0	0	0	0	0	0	0	0	0	37	0	41	1	0	0	0	0	0	0	1	0	0	1	0	1	0	0	0	1	0	0	0	1	17	0	0	0	0	0	1	0
10	2017.01.26	1	283	3610	1	0	0	0	1	0	0	0	0	0	5	1	31	1	0	0	0	0	0	0	0	0	0	1	1	0	1	0	0	0	0	1	0	0	15	1	0	0	0	0	0	0
11	2016.12.12	1	221	1190	2	0	0	0	1	0	0	0	1	0	4	1	28	0	0	1	0	0	0	0	0	0	0	0	0	0	0	0	0	0	0	0	0	0	56	1	0	0	0	0	0	0
12	2017.01.29	1	269	2800	1	0	0	0	0	0	0	0	0	0	5	1	47	0	0	1	0	0	0	0	0	0	0	0	0	0	0	0	0	0	0	0	0	0	18	1	0	0	0	0	0	0
13	2017.02.24	1	221	1960	2	0	1	0	0	1	0	0	0	0	2	0	21	0	1	0	0	1	0	1	1	0	0	1	0	0	1	0	1	1	1	1	0	1	2	1	0	0	0	0	1	1
14	2017.02.25	1	282	3650	1	0	0	0	0	0	0	0	0	0	20	1	50	1	0	0	0	0	0	0	0	0	0	0	0	0	0	0	0	0	0	0	0	0	35	1	0	0	0	0	0	0
15	2017.03.05	2	259	2300	2	0	0	0	0	0	0	1	0	1	7	1	10	2	0	0	0	0	0	0	0	0	1	0	0	0	0	0	0	0	0	0	1	0	14	1	0	0	0	0	0	0
16	2017.03.16	2	280	3115	2	0	0	0	0	0	0	0	0	0	3	1	25	1	0	1	0	1	1	0	0	0	0	1	1	0	1	0	0	0	1	0	1	1	16	1	0	0	0	0	0	0
17	2017-04-07	1	260	2000	1	0	0	0	0	1	0	0	0	0	12	0	12	1	0	0	0	1	1	1	1	0	0	1	1	0	1	0	0	0	1	0	1	1	3	1	0	0	0	0	0	0
18	2017-04-01	1	276	3230	1	0	0	0	0	0	0	0	0	0	5	1	30	0	0	0	0	0	0	0	0	0	0	1	0	0	1	0	0	1	0	1	0	0	6	1	1	0	0	0	0	0
19	2017-04-02	2	273	3450	2	0	0	0	0	0	0	0	0	0	4	1	33	0	0	0	0	0	0	0	0	0	0	1	0	1	0	0	0	1	0	0	0	0	6	1	1	0	0	0	0	0
20	2017-04-04	1	273	2950	1	0	0	0	0	0	0	0	0	0	2	1	37	0	0	0	0	0	0	0	0	0	0	1	0	1	0	0	0	1	0	0	0	0	10	1	0	1	0	0	0	0
21	2017-02-28	1	232	2120	1	0	0	0	0	0	0	0	0	0	1	0	16	1	0	1	0	0	0	0	1	0	0	1	1	0	1	0	0	0	1	0	9	1	45	0	0	0	0	0	0	0
22	2017-04-24	1	276	2990	1	0	0	0	0	0	0	0	0	0	13	1	2	0	0	0	0	0	0	0	1	0	0	0	0	0	0	0	0	0	0	0	1	1	35	1	0	0	0	0	0	0
23	2017-05-09	2	274	3650	2	0	0	0	1	0	0	0	0	0	1	0	31	0	0	1	0	0	0	0	0	0	0	1	0	1	0	0	0	1	0	0	0	0	15	1	1	0	0	0	0	0
24	2017-05-25	2	269	3000	1	0	0	0	0	0	0	1	0	0	31	0	10	1	0	1	0	0	0	1	1	0	0	1	1	0	1	0	1	0	0	0	3	1	6	0	0	0	0	0	0	0
25	2017-04-03	2	271	3100	1	0	0	0	0	0	0	0	0	0	17	1	47	2	0	0	0	0	0	0	0	0	0	0	0	0	0	0	0	0	0	0	0	0	70	1	0	0	0	0	0	0
26	2017-06-14	2	274	2900	2	0	0	0	0	0	0	0	0	0	1	0	39	0	0	0	0	0	0	0	0	0	0	0	0	0	0	0	0	0	0	0	0	0	8	1	0	0	0	0	0	0
27	2017-06-07	2	199	1000	1	0	1	0	1	0	0	0	0	0	5	0	20	2	1	1	0	1	0	0	0	0	0	1	0	0	1	1	1	1	1	0	0	1	8	1	0	0	0	0	1	1
28	2017-05-25	1	273	2250	2	0	0	0	0	0	0	0	0	0	58	0	36	2	0	0	0	0	0	0	1	0	0	0	0	0	0	0	0	0	0	0	1	0	33	1	0	0	0	0	0	0
29	2017-06-16	1	242	2020	2	0	0	0	0	0	0	1	0	0	1	0	11	0	0	0	0	0	0	0	1	0	0	1	0	0	1	0	0	1	1	0	1	0	1	1	1	0	0	0	0	0
30	2017.06.13	1	272	3090	2	0	1	0	0	0	0	0	0	0	1	0	32	0	1	0	0	0	0	0	1	0	0	1	0	0	1	0	0	1	1	0	0	0	4	1	1	0	0	0	0	0
31	2017-06-19	1	259	2600	1	0	0	0	1	0	0	0	0	0	6	0	32	0	0	1	0	0	0	0	0	1	0	0	0	0	0	0	0	0	0	0	0	0	15	1	0	0	0	0	0	0
32	2017-06-28	2	271	3700	2	0	0	0	0	0	0	0	0	0	4	1	36	0	0	0	0	0	0	0	0	0	0	0	0	0	0	0	0	0	0	0	0	0	7	1	0	0	0	0	0	0
33	2017-07-21	1	283	2600	2	0	0	0	0	0	0	0	0	0	17	0	12	1	0	0	0	0	0	0	1	0	0	1	1	0	1	1	0	0	1	0	1	0	1	0	0	0	0	0	0	0
34	2017-07-20	2	253	2670	2	0	0	0	0	0	0	0	0	0	7	1	14	2	0	0	0	0	0	0	1	0	0	1	1	0	1	0	0	0	1	0	1	0	8	1	0	0	0	0	0	0
35	2017-07-07	1	282	3330	2	0	1	0	0	0	0	1	0	0	2	1	37	0	0	0	0	0	0	1	1	0	0	1	1	0	1	0	1	0	0	0	0	0	21	1	0	0	0	0	0	0
36	2017-05-11	1	196	720	2	0	1	0	0	1	0	0	1	0	27	0	8	2	1	1	1	0	0	0	0	0	1	0	0	0	0	0	0	0	0	0	3	1	54	0	0	0	0	0	0	0
37	2017-04-11	2	184	860	1	0	0	0	0	0	0	0	0	1	13	1	20	2	0	1	1	1	0	0	1	0	0	1	0	0	1	0	0	1	1	0	1	1	92	1	0	0	0	1	1	0
38	2017-07-31	1	272	3100	2	0	0	0	0	0	0	0	0	0	4	1	18	1	0	0	0	0	0	0	0	0	0	1	1	0	1	0	0	0	1	0	0	0	8	1	0	0	0	0	0	0
39	2017-08-30	1	231	2100	1	0	0	0	0	0	0	1	0	0	46	0	13	2	0	0	0	0	1	0	0	0	0	1	0	1	0	0	0	1	0	0	0	1	1	0	0	0	0	0	1	0
40	2017-08-30	1	203	1200	1	0	1	0	0	0	0	0	0	0	24	0	26	2	1	0	0	0	0	1	1	0	1	1	1	0	1	0	1	0	0	0	0	1	1	0	0	0	0	0	0	0
41	2017-07-28	1	230	1800	2	0	0	0	0	0	0	0	0	0	8	0	15	0	1	1	0	0	0	0	1	0	0	1	1	0	1	0	1	0	0	0	0	0	5	0	0	0	0	0	0	0
42	2017-08-14	1	273	2880	2	0	1	0	0	0	0	0	0	0	1	1	29	0	1	0	0	0	0	0	0	0	0	0	0	0	0	0	0	0	0	0	0	0	16	1	0	0	0	0	0	0
43	2017-09-07	1	266	3040	2	0	1	0	0	0	0	0	0	0	2	0	22	0	1	1	0	0	0	1	1	0	0	1	1	0	1	0	0	0	1	0	0	0	4	1	0	0	0	0	0	0
44	2017-09-08	2	202	1125	1	0	1	0	1	0	0	0	0	1	9	0	42	2	0	1	0	1	0	1	0	0	1	1	0	1	0	0	0	1	0	0	0	1	12	0	0	0	0	0	1	1
45	2017-09-01	1	282	3600	1	0	0	0	0	0	0	0	0	0	1	0	23	1	0	0	0	0	0	0	0	0	0	0	0	0	0	0	0	0	0	0	1	0	25	1	0	0	0	0	0	0
46	2017-09-29	2	265	2810	2	0	0	0	0	0	1	0	0	0	2	1	24	0	0	0	0	0	0	0	0	0	0	1	1	0	1	0	0	0	1	0	0	0	11	1	0	0	0	0	0	0
47	2017-11-13	1	227	1910	2	0	0	0	0	0	0	1	0	1	25	1	28	2	0	0	0	0	0	0	1	0	1	0	0	0	0	0	0	0	0	0	0	1	12	1	0	0	0	0	0	0
48	2017-10-05	2	273	3550	1	0	0	0	0	0	0	0	0	0	18	1	15	2	0	0	0	0	0	0	1	0	0	1	1	0	1	0	0	0	1	0	0	0	35	1	0	0	0	0	0	0
49	2017-11-18	1	232	1750	2	0	1	0	0	0	0	0	0	0	1	1	36	1	1	1	0	1	0	0	1	0	0	0	0	0	0	0	0	0	0	0	0	0	38	1	0	0	0	0	0	0
50	2017-12-05	1	270	3700	1	0	0	0	0	0	0	0	0	0	5	1	20	1	0	0	0	0	0	1	1	0	0	1	1	0	1	0	0	0	0	1	0	0	15	1	0	0	0	0	0	0
51	2017-12-20	1	287	4300	1	0	0	0	0	0	0	0	0	0	8	1	32	0	0	1	0	0	0	0	1	0	0	1	1	0	1	0	0	0	1	0	1	1	1	0	0	0	0	0	0	0
52	2017-12-14	1	226	2760	1	0	0	0	1	0	0	0	0	0	2	0	42	0	0	0	0	0	0	0	1	0	0	1	1	0	1	0	0	0	1	0	0	1	2	1	0	0	0	0	0	0
53	2017-11-09	2	234	1850	2	0	0	0	0	0	0	0	0	0	8	0	10	1	0	0	0	0	0	1	1	0	0	1	0	1	0	0	0	1	0	0	2	1	64	0	0	0	0	0	1	0
54	2017-12-11	1	220	1800	2	0	0	0	0	0	0	0	0	0	25	1	10	2	0	0	0	1	0	1	1	0	1	1	0	0	1	1	0	1	0	0	0	1	49	1	1	0	0	0	0	0
55	2017-12-20	1	265	3450	2	0	0	0	0	0	0	0	0	0	12	0	28	0	0	0	0	0	0	0	0	0	0	1	1	0	1	0	0	0	1	0	0	0	23	1	0	0	0	0	0	0
56	2017-12-29	2	239	2115	1	1	0	1	1	0	0	0	0	0	6	1	41	1	0	1	0	0	0	1	1	0	1	0	0	0	0	0	0	0	0	0	0	1	40	1	0	0	0	0	0	0
57	2018-01-03	1	231	1700	2	0	0	0	0	0	0	0	0	0	2	0	20	0	0	1	0	0	0	0	0	0	0	1	0	1	0	0	0	1	0	0	0	1	8	1	0	0	0	0	1	1
58	2018-01-29	1	260	2220	2	0	0	0	0	0	0	0	0	0	5	0	23	0	0	0	0	0	0	0	0	0	0	1	0	1	0	0	0	1	0	0	0	0	4	1	0	0	0	0	1	0
59	2018-03-06	1	262	3630	2	0	0	0	0	0	0	0	0	0	2	1	47	0	0	0	0	0	0	0	0	0	0	1	1	0	1	0	0	0	0	1	0	0	7	1	0	0	0	0	0	0
60	2018-03-27	1	258	2800	2	0	0	0	1	0	0	0	0	0	1	0	38	0	0	0	0	0	0	0	0	0	0	1	1	0	1	0	0	0	1	0	0	0	11	1	0	0	0	0	0	0
61	2018-03-31	2	213	1720	2	0	0	0	0	0	0	0	0	0	30	0	10	2	0	0	0	0	1	0	1	0	1	0	0	0	0	0	0	0	0	0	0	1	2	1	0	0	0	0	0	0
62	2018-03-31	1	193	980	1	0	1	0	0	0	0	0	0	0	22	0	30	1	1	1	0	0	0	1	1	0	0	1	0	0	1	1	0	1	1	0	4	1	3	0	0	0	0	0	1	0
63	2018.04.10	1	281	3500	1	0	0	0	0	0	0	0	0	0	5	0	27	0	0	1	0	0	0	0	0	1	0	1	0	1	0	0	0	1	0	0	0	0	7	1	1	0	0	0	0	0
64	2018.04.12	1	286	2900	2	0	0	0	0	0	0	0	0	0	14	1	30	2	0	0	0	0	0	0	0	0	0	1	0	1	0	0	0	1	0	0	0	1	11	1	0	0	0	0	0	0
65	2018.04.13	1	255	2310	2	0	0	0	0	0	1	0	0	0	0	1	6	1	0	0	0	0	0	0	0	0	0	1	1	0	1	0	0	0	1	0	0	0	9	1	0	0	0	0	0	0
66	2018.04.16	2	231	760	2	0	1	0	0	1	0	0	1	1	3	1	35	2	1	0	1	1	0	0	1	0	0	1	1	0	1	0	1	0	0	0	0	0	81	1	0	0	0	0	0	0
67	2018.04.18	1	186	955	1	0	1	0	0	0	0	0	0	1	33	0	21	1	1	1	1	1	0	1	0	0	0	1	1	0	1	0	0	0	1	0	0	1	3	1	0	0	0	0	0	0
68	2018.05.05	1	180	850	1	0	1	0	0	0	0	0	0	1	3	1	28	1	1	0	0	1	0	1	1	0	0	1	0	0	1	1	0	1	1	0	1	1	5	0	0	1	1	0	1	1
69	2018.05.21	1	255	2800	2	0	0	0	0	0	0	0	0	0	19	0	39	0	0	1	0	0	0	0	1	0	0	0	0	0	0	0	0	0	0	0	0	0	7	1	0	0	0	0	0	0
70	2018.05.24	1	206	1100	2	0	1	0	0	0	0	0	0	0	1	1	44	1	1	1	0	1	0	0	1	0	0	1	1	0	1	0	0	0	1	0	0	1	54	1	0	0	0	0	0	0
71	2018.06.14	2	277	2700	1	0	0	0	0	0	0	0	0	0	9	1	40	1	0	0	0	0	1	0	1	0	0	0	0	0	0	0	0	0	0	0	0	0	55	1	0	0	0	0	0	0
72	2018.06.17	1	264	2452	2	0	1	0	0	0	0	0	0	0	1	0	7	0	1	1	0	0	0	0	1	0	0	1	1	0	1	0	0	0	1	0	2	1	5	1	0	0	0	0	0	0
73	2018.06.24	1	231	2865	1	0	0	0	1	0	0	1	0	0	4	0	10	1	0	0	0	0	0	1	1	0	0	1	1	0	1	1	0	0	1	0	1	0	9	0	0	0	0	0	0	0
74	2018.06.29	2	283	2900	2	0	0	0	0	0	0	0	0	0	6	1	38	0	0	0	0	0	0	0	0	0	0	0	0	0	0	0	0	0	0	0	0	0	20	1	0	0	0	0	0	0
75	2018.07.16	2	217	1610	2	0	0	0	0	0	0	1	0	0	13	1	13	2	0	0	0	0	0	0	0	0	0	0	0	0	0	0	0	0	0	0	1	0	30	1	0	0	0	0	0	0
76	2018.07.17	1	269	2275	2	0	1	0	0	0	0	0	0	0	2	0	42	0	1	1	0	0	0	1	0	0	0	0	0	0	0	0	0	0	0	0	0	1	14	1	0	0	0	0	0	0
77	2018.07.19	1	263	3220	2	0	0	0	0	0	0	0	0	0	5	1	43	2	0	1	0	0	0	0	1	0	0	1	1	0	1	0	0	0	1	0	0	0	26	1	0	0	0	0	0	0
78	2018.07.20	1	269	2950	1	0	0	0	0	0	0	0	0	0	3	1	45	2	0	0	0	0	0	0	0	0	0	0	0	0	0	0	0	0	0	0	0	0	11	1	0	0	0	0	0	0
79	2018.07.20	1	264	3100	2	0	0	0	0	0	0	0	0	0	12	1	31	0	0	0	0	0	0	0	0	0	0	0	0	0	0	0	0	0	0	0	0	0	6	1	0	0	0	0	0	0
80	2018.07.21	1	272	3800	2	0	0	0	0	0	0	0	0	0	3	0	20	0	0	0	0	0	0	0	0	0	0	1	1	0	1	0	0	0	1	0	0	0	6	1	0	0	0	0	0	0
81	2018.07.21	1	255	1980	1	0	0	0	0	0	0	0	0	1	7	0	7	2	0	1	0	0	0	1	1	0	1	0	0	0	0	0	0	0	0	0	1	1	7	1	0	0	0	0	0	0
82	2020-11-17	1	275	3430	1	0	0	0	0	0	0	1	0	0	1	0	6	0	0	0	0	0	0	0	0	0	0	0	0	0	0	0	0	0	0	0	0	0	15	1	0	0	0	0	0	0
83	2020-07-10	1	261	2810	2	0	0	0	1	1	0	0	0	1	4	1	47	0	0	0	0	0	0	0	0	0	0	0	0	0	0	0	0	0	0	0	0	0	8	1	0	0	0	0	0	0
84	2020-06-12	1	280	3790	2	0	0	0	0	0	0	0	0	0	1	0	18	1	0	0	0	0	0	0	0	0	0	1	1	0	1	0	0	0	1	0	2	0	19	1	0	0	0	0	0	0
85	2020-08-10	1	270	2920	2	0	0	0	1	0	0	0	0	0	1	1	30	0	0	1	0	0	0	0	0	0	0	1	1	0	1	0	0	0	1	0	0	0	10	1	0	0	0	0	0	0
86	2020-07-27	2	234	2050	2	0	0	0	0	0	0	0	0	0	1	0	5	1	0	0	0	0	0	0	0	0	0	1	1	0	1	0	0	0	1	0	0	0	5	1	0	0	0	0	0	0
87	2020-09-15	1	281	2910	2	0	0	0	0	0	0	0	0	0	0	1	46	1	0	0	0	0	0	0	0	0	0	0	0	0	0	0	0	0	0	0	0	0	9	1	0	0	0	0	0	0
88	2020-07-03	1	195	980	1	0	0	0	0	0	0	0	0	0	43	1	20	1	0	0	1	0	0	0	1	0	0	1	0	1	0	0	0	1	0	0	1	1	42	1	1	0	0	0	1	1
89	2020-09-09	2	287	2420	1	0	1	0	0	0	0	0	0	0	5	0	47	0	1	1	0	0	0	0	0	1	0	0	0	0	0	0	0	0	0	0	0	0	7	1	0	0	0	0	0	0
90	2021-01-18	1	266	3050	2	0	0	0	0	0	0	0	0	0	4	1	28	0	0	0	0	0	0	0	1	0	0	1	1	0	1	0	1	0	0	0	1	0	11	1	0	0	0	0	0	0
91	2020-12-26	1	273	4150	1	0	0	0	0	0	0	0	0	0	30	0	43	2	0	0	0	0	0	0	0	0	0	1	1	0	1	0	1	0	0	0	0	0	14	1	0	0	0	0	0	0
92	2020-12-19	1	282	3700	1	0	0	0	0	0	0	0	0	0	1	0	24	0	0	0	0	0	0	0	0	0	0	1	0	0	1	0	1	1	1	0	0	0	25	1	0	1	0	0	0	0
93	2021-01-07	2	271	3400	1	0	0	0	0	0	0	0	0	0	26	1	23	0	0	0	0	0	0	0	0	0	0	1	1	0	1	0	0	0	1	0	1	0	16	1	0	0	0	0	0	0
94	2021-02-25	2	284	3250	1	0	0	0	0	0	0	0	0	0	13	0	24	2	0	0	0	0	0	1	1	0	0	1	1	0	1	0	0	0	1	1	1	1	5	0	0	0	0	0	0	0
95	2020-08-18	1	191	900	2	0	1	0	0	0	0	0	0	0	20	0	44	1	0	1	1	1	0	1	1	0	0	1	0	0	1	0	0	1	1	0	0	1	2	0	0	0	0	0	1	0
96	2020-07-01	2	179	510	2	0	0	0	1	1	0	0	1	1	3	0	20	1	0	1	0	1	0	0	1	0	0	1	1	0	1	1	0	0	0	0	0	1	4	0	0	0	0	0	0	0
97	2020-12-05	2	220	1704	2	0	1	0	0	0	0	1	0	0	4	0	13	0	1	1	0	0	0	1	1	0	1	1	0	0	1	1	0	1	0	0	2	1	12	0	0	0	0	0	1	1
98	2020.10.28	1	276	3095	2	0	0	0	0	0	0	0	0	0	1	1	50	0	0	0	0	0	0	0	0	0	0	0	0	0	0	0	0	0	0	0	0	0	10	1	0	0	0	0	0	0
99	2020.06.26	1	196	780	2	0	1	0	0	0	0	0	1	1	6	0	46	0	1	1	0	1	0	0	1	0	0	1	0	0	1	1	0	1	0	0	0	1	6	0	0	0	0	0	1	1
100	2020.05.29	2	279	2800	2	0	0	0	0	0	0	0	0	0	1	0	1	1	0	0	0	0	0	1	0	0	0	1	1	0	1	0	0	0	1	0	9	0	96	1	0	0	0	0	0	0
101	2020.09.26	2	210	1130	2	0	1	0	0	1	0	0	0	0	1	1	24	1	0	1	0	1	0	0	0	0	0	1	0	1	0	0	0	1	0	0	2	1	26	1	0	0	0	1	1	1
102	2018.11.07	2	254	2610	1	0	0	0	1	0	0	0	0	0	37	0	35	1	0	1	0	0	0	0	1	0	1	1	1	0	1	0	1	0	0	0	0	1	101	0	0	0	0	0	0	0
103	2018.12.23	1	215	1080	2	0	0	0	0	1	0	0	1	0	1	1	23	2	0	1	0	1	0	0	1	0	0	1	1	0	1	0	0	0	1	0	0	1	52	1	0	0	0	0	0	0
104	2018.12.31	2	221	2165	2	0	0	0	1	0	0	0	0	1	30	1	50	1	0	1	0	1	0	0	0	0	0	1	0	1	0	0	0	1	0	0	0	1	56	1	0	0	1	1	1	1
105	2019.01.08	1	261	3410	1	0	0	0	0	0	0	0	0	0	1	0	37	1	0	0	0	1	0	1	1	0	0	1	1	0	1	0	0	0	1	0	0	1	2	0	0	0	0	0	0	0
106	2019.01.18	2	221	1905	2	0	1	0	0	0	0	0	0	0	1	1	18	2	1	1	0	1	0	0	1	0	0	1	0	0	1	0	0	1	1	0	2	1	30	0	1	1	1	0	1	1
107	2019.3.18	1	263	2650	2	0	0	0	1	0	0	0	0	0	8	0	2	0	0	0	0	0	0	0	1	0	0	1	1	0	1	0	0	0	1	0	1	0	3	0	0	0	0	0	0	0
108	2019.4.10	2	228	1520	2	0	1	0	0	0	0	0	0	0	1	0	39	1	1	1	0	1	0	0	1	0	0	1	0	0	1	0	0	1	1	0	0	0	2	1	0	0	1	0	0	0
109	2019.5.30	2	268	2600	2	0	0	0	0	0	0	0	0	1	5	0	34	0	0	0	0	0	0	1	1	0	0	1	1	0	1	1	1	0	1	0	0	1	1	0	0	0	0	0	0	0
110	2019.5.30	2	268	2560	2	0	0	0	0	0	0	0	0	1	5	0	30	2	0	0	0	0	0	1	1	0	0	1	1	0	1	0	0	0	1	0	0	1	1	0	0	0	0	0	0	0
111	2019.5.30	1	230	1920	1	0	0	0	0	0	0	0	0	0	15	0	14	2	0	1	0	1	0	1	1	0	0	1	1	0	1	1	0	0	0	0	0	1	17	0	0	0	0	0	0	0
112	2019.5.23	1	259	1320	2	0	0	0	1	0	0	0	0	1	2	1	24	1	0	0	0	0	0	0	0	0	0	1	0	1	0	0	0	1	0	0	0	0	33	1	0	0	0	0	1	0
113	2019.6.15	2	215	1550	2	0	0	0	0	0	0	0	0	0	11	1	24	2	0	1	1	0	0	1	1	0	0	1	1	0	1	0	0	0	1	0	0	1	49	1	0	0	0	0	0	0
114	2019.6.28	2	253	1980	2	0	0	0	0	0	0	0	0	0	9	0	10	2	0	0	0	0	0	0	1	0	0	1	1	0	1	0	1	0	1	0	2	1	14	0	0	0	0	0	0	0
115	2019.7.8	2	178	790	1	0	0	0	1	0	0	1	0	1	44	0	10	2	0	1	1	1	0	0	1	0	0	1	0	0	1	0	1	1	1	0	1	1	45	0	0	0	1	0	0	0
116	2019.7.30	1	272	2930	1	0	0	0	0	0	0	0	0	0	26	0	6	0	0	1	0	0	0	1	1	0	0	1	1	0	1	1	1	0	1	0	2	0	20	0	0	0	0	0	0	0
117	2019.7.20	2	283	2640	1	0	0	0	0	0	0	1	0	0	7	0	50	0	0	1	0	0	0	1	1	0	0	1	1	0	1	1	1	0	0	0	0	1	1	0	0	0	0	0	0	0
118	2019.7.29	2	255	2390	2	0	0	0	1	0	0	0	0	1	4	0	9	1	0	0	0	0	0	0	1	0	0	1	1	0	1	1	1	0	1	0	5	0	32	0	0	0	0	0	0	0
119	2019.8.2	1	270	3280	2	0	1	0	0	0	0	0	0	0	1	0	5	0	1	1	0	0	0	0	1	0	0	1	0	0	1	0	1	1	1	0	0	1	6	1	1	0	0	0	0	0
120	2018.12.23	2	278	2340	1	0	0	0	0	0	0	0	1	0	3	0	39	0	0	0	0	0	0	0	0	0	0	0	0	0	0	0	0	0	0	0	0	0	15	1	0	0	0	0	0	0
121	2018.12.24	2	223	1100	2	0	0	0	0	0	0	0	1	0	13	1	24	2	1	1	0	1	0	0	0	0	0	0	0	0	0	0	0	0	0	0	0	0	94	1	0	0	0	0	0	0
122	2018.12.22	2	244	1425	2	0	1	0	0	0	0	0	0	1	6	1	24	1	0	1	0	0	0	0	1	0	0	0	0	0	0	0	0	0	0	0	0	0	28	1	0	0	0	0	0	0
123	2019.1.11	1	189	1250	1	0	0	0	0	0	0	1	0	0	10	1	2	2	0	1	1	1	0	0	0	0	1	1	0	0	1	0	0	1	1	0	2	1	62	1	0	0	0	0	1	1
124	2019.5.11	1	279	3800	2	0	0	0	1	0	0	0	0	0	3	1	13	2	0	1	0	0	0	1	1	0	1	1	1	0	1	0	0	0	1	0	0	0	52	1	0	0	0	0	0	0
125	2019.5.18	1	288	2570	2	0	0	0	0	0	0	0	1	0	0	0	22	2	0	0	0	1	0	0	0	0	0	0	0	0	0	0	0	0	0	0	0	0	24	1	0	0	0	0	0	0
126	2019.5.20	1	275	3250	1	0	0	0	0	0	0	0	0	0	1	0	31	2	0	0	0	0	0	0	0	0	0	1	0	1	0	0	0	1	0	0	0	0	9	1	0	1	0	0	0	0
127	2019.7.30	2	280	3400	1	0	0	0	0	0	1	0	0	0	16	0	29	0	0	0	0	0	0	0	0	0	0	0	0	0	0	0	0	0	0	0	0	0	4	1	0	0	0	0	0	0
128	2019.1.2	1	199	1200	1	0	0	0	0	0	0	0	0	0	45	0	30	2	0	0	1	0	0	0	0	0	0	0	0	0	0	0	0	0	0	0	0	0	1	1	0	0	0	0	0	0
129	2019.2.16	1	269	3750	1	0	0	0	0	0	0	1	0	0	4	0	15	0	0	0	0	0	0	0	0	0	0	1	0	1	0	0	0	1	0	0	1	0	18	1	1	0	0	0	0	0
130	2019.5.3	1	277	3300	2	0	0	0	0	0	1	0	0	0	5	0	44	0	0	0	0	0	0	0	0	0	0	0	0	0	0	0	0	0	0	0	0	0	6	1	0	0	0	0	0	0
131	2018.12.17	1	268	3510	1	0	0	0	0	0	0	0	0	0	1	0	15	1	0	0	0	0	0	0	0	0	0	1	0	0	1	0	0	1	1	1	2	0	36	1	1	0	0	0	1	0
132	2020.3.5	1	229	1100	2	0	0	0	0	0	0	0	0	0	1	0	23	2	0	1	0	0	0	0	1	0	0	1	0	1	0	0	0	1	0	0	0	1	22	0	1	0	1	0	1	0
133	2020.3.15	2	266	1380	2	0	1	0	0	0	0	0	0	0	1	1	36	0	0	1	0	0	0	0	0	1	0	0	0	0	0	0	0	0	0	0	0	0	38	1	0	0	0	0	0	0
134	2020.3.25	2	234	2210	1	1	0	1	1	0	0	1	0	0	2	1	28	1	0	1	0	0	1	0	1	0	0	0	0	0	0	0	0	0	0	0	0	0	13	0	0	0	0	0	0	0
135	2020.5.11	1	212	970	2	0	1	0	0	1	0	0	1	0	1	0	8	0	1	1	0	1	0	0	0	1	0	1	0	0	1	0	0	1	1	0	1	0	6	0	0	0	0	0	1	0
136	2020.5.21	1	269	2400	2	0	1	0	0	0	0	0	1	0	2	0	37	0	1	1	0	0	0	0	1	0	0	1	1	0	1	0	0	0	1	1	0	1	2	1	0	0	0	0	0	0
137	2020.7.1	2	179	510	2	0	0	0	1	1	0	0	1	1	3	0	20	1	0	1	0	1	0	1	1	0	0	1	0	0	1	1	0	1	0	0	0	1	4	0	0	0	0	0	1	0
138	2019.11.1	2	245	1600	2	0	0	0	0	0	0	0	1	0	5	0	14	0	0	0	0	0	0	0	1	0	1	1	0	0	1	0	1	1	1	0	2	0	28	1	0	0	0	1	1	0
139	2019.11.5	1	273	3800	1	0	0	0	0	0	0	0	0	0	27	0	17	0	0	0	0	0	0	0	0	0	0	1	0	0	1	0	0	1	1	0	0	0	32	1	0	1	0	0	1	0
140	2019.11.23	1	266	3450	2	0	0	0	0	0	0	0	0	0	4	1	25	2	0	0	0	0	0	0	0	0	0	0	0	0	0	0	0	0	0	0	0	0	12	1	0	0	0	0	0	0
141	2019.12.14	2	279	3690	1	0	0	0	0	0	0	0	0	0	4	1	34	1	0	0	0	0	0	0	0	0	0	0	0	0	0	0	0	0	0	0	0	0	10	1	0	0	0	0	0	0
142	2020.1.2	1	262	2850	2	0	0	0	0	0	0	0	0	1	2	0	30	0	0	0	0	0	0	0	0	0	0	1	1	0	1	0	1	0	0	0	0	0	8	1	0	0	0	0	0	0
143	2020.1.3	1	270	3500	2	0	0	0	0	0	0	0	0	0	2	0	7	1	0	0	0	0	1	0	0	0	0	1	1	0	1	0	0	0	1	0	7	0	70	1	0	0	0	0	0	0
144	2020.1.5	1	202	950	2	0	1	0	0	0	0	0	0	1	4	0	46	0	1	1	0	1	0	1	0	0	0	1	0	0	1	1	1	1	0	0	0	1	1	0	0	0	1	0	0	0
145	2020.1.10	1	270	3280	1	0	0	0	0	0	0	0	0	0	14	1	4	0	0	0	0	0	1	0	0	0	0	1	1	0	1	0	0	0	1	0	1	0	21	1	0	0	0	0	0	0
146	2020.2.25	2	266	3150	1	0	0	0	0	0	0	0	0	0	6	1	39	0	0	0	0	0	0	0	0	0	0	1	0	1	0	0	0	1	0	0	1	0	25	1	1	0	0	0	0	0
147	2019.7.29	2	255	2390	2	0	0	0	1	0	0	0	0	1	6	1	7	1	0	0	0	0	0	0	1	0	0	1	1	0	1	0	0	0	1	0	1	0	45	1	0	0	0	0	0	0
148	2019.8.22	2	269	2680	2	0	0	0	0	0	0	0	0	0	7	0	9	2	0	0	0	0	0	1	1	0	0	1	1	0	1	0	0	0	1	0	2	1	34	1	0	0	0	0	0	0
149	2019.8.27	1	245	2480	2	0	0	0	0	0	0	0	0	0	0	0	10	2	0	0	0	0	0	0	0	0	0	1	0	1	0	0	0	1	0	0	1	0	32	1	0	0	0	0	1	0
150	2019.9.10	2	273	4300	2	0	0	0	0	0	0	0	0	0	5	1	14	0	0	1	0	0	0	1	1	0	0	1	1	0	1	0	0	0	1	0	1	1	22	1	0	0	0	0	0	0
151	2019.9.28	1	206	1580	2	0	1	0	0	0	0	0	0	1	6	1	40	0	0	1	0	0	0	0	0	0	0	1	0	1	0	0	0	1	0	0	0	0	22	1	0	0	0	0	1	0
152	2019.10.6	1	259	2230	2	0	0	0	0	0	0	0	1	0	37	0	24	0	0	1	0	0	0	1	1	0	0	1	0	0	1	0	0	1	1	0	0	1	37	0	1	1	0	0	0	0
153	2019.7.4	1	245	840	2	0	0	0	0	0	0	0	1	1	2	1	42	0	0	1	0	0	0	0	1	0	0	1	1	0	1	0	0	0	1	0	0	0	69	1	0	0	0	0	0	0
154	2018.12.18	1	282	3750	1	0	0	0	0	0	0	0	0	0	16	1	30	0	0	0	0	0	0	0	0	0	0	0	0	0	0	0	0	0	0	0	0	0	4	1	0	0	0	0	0	0
155	2018.12.14	2	283	3780	2	0	1	0	0	0	0	0	0	0	3	0	15	0	1	1	0	0	0	1	1	0	0	1	0	0	1	1	0	1	1	0	1	1	5	1	0	0	1	0	0	0
156	2018.12.18	2	285	3950	1	0	0	0	0	0	0	0	0	0	0	0	15	0	0	0	0	0	0	0	0	0	0	1	0	0	1	0	0	1	1	1	3	0	11	1	0	0	0	0	1	0
157	2018.8.4	1	274	4100	2	0	0	0	1	0	0	0	0	0	20	0	14	2	0	0	0	0	0	0	0	0	0	0	0	0	0	0	0	0	0	0	0	0	45	1	0	0	0	0	0	0
158	2018.8.4	1	271	3400	1	0	0	0	0	0	0	0	0	0	18	1	15	2	0	0	0	0	0	0	0	0	0	1	1	0	1	0	0	0	1	0	0	0	5	1	0	0	0	0	0	0
159	2018.8.10	2	288	3000	1	0	0	0	0	0	0	0	0	0	28	1	36	2	0	0	0	0	0	0	0	0	0	0	0	0	0	0	0	0	0	0	0	0	6	1	0	0	0	0	0	0
160	2018.8.16	1	241	2040	2	0	1	0	0	0	0	0	0	0	4	1	12	2	1	1	0	0	0	0	1	0	0	1	0	1	0	0	0	1	0	0	2	0	32	0	0	0	0	0	1	0
161	2018.8.20	1	273	2250	1	0	0	0	0	0	0	0	0	0	2	1	2	0	0	0	0	0	0	0	0	0	0	1	1	0	1	0	0	0	1	0	1	0	11	1	0	0	0	0	0	0
162	2018.8.23	1	243	2050	1	0	0	0	0	0	0	0	0	0	44	1	20	2	0	1	0	0	0	1	1	0	0	1	1	0	1	0	0	0	1	0	1	1	27	1	0	0	0	0	0	0
163	2018.8.29	1	248	2100	2	0	0	0	0	0	0	0	0	0	3	0	22	0	0	1	0	0	0	1	1	0	0	1	1	0	1	0	1	0	1	0	0	1	15	0	0	0	0	0	0	0
164	2018.9.7	1	287	2825	2	0	0	0	0	0	0	0	1	0	1	1	17	1	0	0	0	0	0	0	1	0	1	1	1	0	1	0	1	0	1	1	0	0	19	1	0	0	0	0	0	0
165	2018.9.27	1	212	1300	2	0	1	0	0	0	0	1	0	1	5	1	29	2	1	1	0	1	0	0	1	0	0	0	0	0	0	0	0	0	0	0	0	0	45	1	0	0	0	0	0	0
166	2018.10.6	2	226	1915	2	0	0	0	0	0	0	0	0	1	8	1	9	2	0	1	0	1	1	1	1	0	0	0	0	0	0	0	0	0	0	0	1	1	33	1	0	0	0	0	0	0
167	2018.10.18	1	232	1800	2	0	0	0	1	0	0	0	0	1	8	1	3	2	0	1	0	0	0	0	1	0	1	0	0	0	0	0	0	0	0	0	3	0	29	1	0	0	0	0	0	0
168	2018.10.19	1	282	3300	2	0	0	0	1	0	0	0	0	0	34	0	42	2	0	1	0	0	0	1	1	0	0	1	0	0	1	1	0	1	1	0	0	1	31	0	1	0	0	0	0	0
169	2018.10.24	1	284	4060	1	0	0	0	0	0	0	0	0	0	12	1	19	2	0	0	0	0	0	0	0	0	0	1	1	0	1	0	0	0	1	0	1	0	13	1	0	0	0	0	0	0
170	2018.11.3	1	200	1460	1	0	1	0	0	0	0	0	0	1	23	0	18	2	0	0	0	0	0	1	1	0	0	0	0	0	0	0	0	0	0	0	0	1	4	0	0	0	0	0	0	0
